# Supplementary material for: The Utility of Maternal Blood S100B in Women with Suspected or Established Preeclampsia—A Systematic Review
Source: Biomolecules. 2025 Jun 8;15(6):840. doi: 10.3390/biom15060840 (PMC12190636; doi:10.3390/biom15060840)
Supplement: Supplementary file 1 [file biomolecules-15-00840-s001.zip]

Archive with 1 entries (1 files):
- biomolecules-3610790-supplementary.pdf
